# Supplementary material for: Transmission Dynamics of a Mycobacterium tuberculosis Complex Outbreak in an Indigenous Population in the Colombian Amazon Region
Source: Microbiol Spectr. 2023 May 24;11(3):e05013-22. doi: 10.1128/spectrum.05013-22 (PMC10269451; doi:10.1128/spectrum.05013-22)
Supplement: Supplemental file 2 — Table S1. Download spectrum.05013-22-s0002.xlsx, XLSX file, 0.04 MB [file spectrum.05013-22-s0002.xlsx]

## Sheet: TABLE S1
TABLE S1 Patient data, accession numbers, contact tracing data, and genotyping data
ID Sequencing	NGS Library ID	Sequencing Platform	Sample Accession No.	Study Acession No.	Cluster_Standard WGS	Node_Standard WGS in Clonal Cluster	Nodes_Standard WGS plus RR and RAG in Clonal Cluster	Nodes_Standard WGS plus COL-2 genome	Coll L4 Sublineage	GDST	Georeferencing	Indigenous Settlement	ID Patient (18)	Date Diagnosis (Year-Month-Day)	Gender	Date of Birth	Age	Age Category	Via Diagnostics	Epidemiological Relationship ( Contact Tracing by Questionnaire )	Overcrowding	TST	Quantiferon Gold Test TB contacts	Insurance type	Schooling	Secondary Schooling Level	Indigenous Ethnicity	BCG Scar	Relapse	Pulmonary Aggregates	AFB	PDTS	Coughing	Hemoptysis (expsan)	Recent TB contact	Previous TB Diagnosis	Previous TB Treatment	Taking TB Treatment Currently	BMI Malnutrition	Fever	Weight loss	Night Sweats	Asthenia	Thoracic Pain	HIV status unknown	Other medical Diagnoses	Smoking	Alcohol	Drug Usage
COL-1	COL-1_lib17620	Illumina	ERS14293676	PRJEB57971	I	A			LAM/ 4.3.3	WT	Loretoyaco River	Puerto Nariño	3	2016-04-12	Male	31/3/1967	48.9637	Adult	Primary Medical Consultation	Unknown	Household 2-7 People	Positive	It does not apply	Uncovered	Primary		Cocama	Present	No	No	Positive	S	yes	no	no	no	no	no	no	no	no	no	no	no	yes	No	no	no	no
COL-2	COL-2_lib17621	Illumina	ERS14293677	PRJEB57971	I	A			LAM/ 4.3.3	WT	Loretoyaco River	Puerto Nariño	11	2016-04-08	Male	15/9/1970	45.514	Adult	Primary Medical Consultation	Unknown	Household 8-14 People	Unknown	It does not apply	Subsidized	Primary		Cocama	Present	No	No	Negative	S	yes	no	yes	no	no	no	no	yes	yes	no	no	no	yes	Gastropathy	yes	yes	no
COL-3	COL-3_lib19310	Illumina	ERS14293678	PRJEB57971	IV				Haarlem/4.1.2.1	rpsA(Thr210Ala), embB (Gly406Ala)	Loretoyaco River	Puerto Nariño	30	2016-04-22	Female	8/7/2008	7.71526	Child	Primary Medical Consultation	Unknown	Household 2-7 People	Negative	It does not apply	Subsidized	No education		Cocama	Absent	yes	No	Negative	S	yes	no	yes	yes	yes	yes	yes	no	no	no	no	no	yes	No	no	no	no
COL-4	COL-4_lib18445	Illumina	ERS14293679	PRJEB57971	I	A			LAM/ 4.3.3	WT	Loretoyaco River	Puerto Nariño	47	2016-04-12	Male	3/4/1945	71.0034	Old Adult	Primary Medical Consultation	Unknown	Household 2-7 People	Negative	It does not apply	Other	Primary	Incomplete	Non Indigenous	Present	No	No	Positive	S	yes	yes	no	no	no	no	no	no	no	no	no	no	no	Arterial Hypertension, Hypercholesterolemia	no	no	no
COL-5	COL-5_lib17623	Illumina	ERS14293680	PRJEB57971	III				LAM/ 4.3.3	WT	Loretoyaco River	Puerto Nariño	73	2016-04-27	Female	20/7/1946	69.7084	Old Adult	Primary Medical Consultation	Unknown	Household 8-14 People	Positive	It does not apply	Subsidized	No education		Ticuna	Absent	No	No	Negative	S	yes	no	no	no	no	no	no	no	no	no	no	no	yes	No	no	no	no
COL-6	COL-6_lib16941	Illumina	ERS14293681	PRJEB57971	II	E			LAM/ 4.3.3	WT	Loretoyaco River	Puerto Nariño	79	2016-04-26	Female	30/7/2003	12.6899	Child	Primary Medical Consultation	Unknown	Household 8-14 People	Negative	It does not apply	Subsidized	No education		Ticuna	Present	No	No	Negative	S	yes	no	no	no	no	no	no	no	no	no	no	no	yes	No	no	no	no
COL-7	COL-7_lib16942	Illumina	ERS14293682	PRJEB57971	II	E			LAM/ 4.3.3	WT	Loretoyaco River	Puerto Nariño	83	2016-04-29	Female	27/9/1959	56.5284	Adult	Primary Medical Consultation	Unknown	Household 8-14 People	Unknown	It does not apply	Employer-based	Primary		Non Indigenous	Present	No	No	Negative	S	yes	no	yes	no	no	no	no	no	no	no	no	no	no	No	no	no	no
COL-8	COL-8_lib17624	Illumina	ERS14293683	PRJEB57971	I	A			LAM/ 4.3.3	WT	Loretoyaco River	Ticoya	92	2016-04-20	Male	15/4/1952	63.9945	Old Adult	Primary Medical Consultation	Unknown	Household 2-7 People	Positive	It does not apply	Subsidized	Primary		Cocama	Absent	No	yes	Positive	S	yes	no	no	no	no	no	no	no	yes	no	no	no	yes	No	yes	no	yes
COL-9	COL-9_lib17625	Illumina	ERS14293684	PRJEB57971	I	A			LAM/ 4.3.3	WT	Loretoyaco River	Ticoya	98	2016-05-04	Female	1/9/1976	39.614	Adult	Primary Medical Consultation	Unknown	Household 8-14 People	Negative	It does not apply	Subsidized	No education		Ticuna	Absent	No	No	Negative	S	yes	no	yes	no	no	no	no	no	no	no	no	no	no	No	no	no	no
COL-10	COL-10_lib17626	Illumina	ERS14293685	PRJEB57971	I	A			LAM/ 4.3.3	WT	Loretoyaco River	Ticoya	106	2016-05-02	Female	13/1/2010	6.2423	Child	Primary Medical Consultation	Unknown	Household 2-7 People	Negative	It does not apply	Subsidized	No education		Ticuna	Absent	No	yes	Negative	S	yes	no	no	no	no	no	yes	no	no	no	no	no	yes	No	no	no	no
COL-11	COL-11_lib17627	Illumina	ERS14293686	PRJEB57971	II	E			LAM/ 4.3.3	WT	Amazon River	Veinte De Julio	117	2016-04-26	Female	25/12/1969	46.308	Adult	Primary Medical Consultation	Unknown	Household 2-7 People	Positive	It does not apply	Subsidized	Primary		Cocama	Present	yes	No	Positive	S	yes	no	yes	yes	yes	no	no	no	yes	no	no	no	no	Gastritis	no	no	no
COL-12	COL-12_lib17628	Illumina	ERS14293687	PRJEB57971	I	A			LAM/ 4.3.3	WT	Amazon River	Veinte De Julio	122	2016-05-02	Female	8/2/1977	39.1923	Adult	Primary Medical Consultation	Unknown	Household 2-7 People	Positive	It does not apply	Subsidized	No education		Cocama	Present	yes	No	Negative	S	yes	no	no	yes	yes	no	yes	no	yes	no	no	no	yes	No	no	no	no
COL-13	COL-13_lib17629	Illumina	ERS14293688	PRJEB57971	II	E			LAM/ 4.3.3	WT	Amazon River	Veinte De Julio	124	2016-05-20	Male	14/1/1976	40.2628	Adult	Primary Medical Consultation	Unknown	Household 8-14 People	Positive	It does not apply	Subsidized	Primary		Cocama	Present	yes	yes	Negative	S	yes	no	no	no	yes	no	no	no	no	yes	yes	no	yes	2	yes	yes	no
COL-14	COL-14_lib17630	Illumina	ERS14293689	PRJEB57971	II	E			LAM/ 4.3.3	WT	Amazon River	Veinte De Julio	130	2016-05-16	Male	13/9/1972	43.5975	Adult	Primary Medical Consultation	Unknown	Household 2-7 People	Positive	It does not apply	Subsidized	Primary		Cocama	Present	No	No	Negative	S	yes	no	yes	no	no	no	no	yes	yes	no	no	no	yes	No	yes	no	no
COL-15	COL-15_lib17631	Illumina	ERS14293690	PRJEB57971	I	A			LAM/ 4.3.3	WT	Amazon River	San Juan De Atacuary	142	2016-05-20	Female	7/7/1998	17.7906	Youth	Contact Tracing	COL-21	Household 8-14 People	Negative	Unknown	Uncovered	Primary		Cocama	Absent	No	No	Negative	S	yes	no	no	no	no	no	no	no	no	no	no	no	yes	No	no	no	no
COL-16	COL-16_lib17632	Illumina	ERS14293691	PRJEB57971	II	E			LAM/ 4.3.3	WT	Amazon River	San Juan De Atacuary	143	2016-05-02	Male	10/12/1960	55.3648	Adult	Primary Medical Consultation	Unknown	Household 8-14 People	Positive	It does not apply	Subsidized	Primary		Cocama	Present	No	No	Negative	S	no	no	yes	no	no	no	no	no	no	no	no	no	yes	No	no	no	no
COL-17	COL-17_lib17633	Illumina	ERS14293692	PRJEB57971	II	E			LAM/ 4.3.3	WT	Amazon River	San Juan De Atacuary	144	2016-04-30	Female	16/2/2001	15.1786	Child	Primary Medical Consultation	Unknown	Household 2-7 People	Negative	It does not apply	Subsidized	Primary	Incomplete	Cocama	Absent	No	No	Negative	S	yes	no	no	no	no	no	no	no	no	no	no	no	yes	No	no	no	no
COL-18	COL-18_lib18893	Illumina	ERS14293693	PRJEB57971	I	A			LAM/ 4.3.3	rpoB (Ser431Thr ); rpsA(Thr210Ala); embB (Gly406Ala)	Amazon River	San Juan De Atacuary	149	2016-05-19	Female	31/12/2003	12.3121	Child	Primary Medical Consultation	Unknown	Household 8-14 People	Negative	It does not apply	Subsidized	No education		Cocama	Present	No	yes	Negative	S	yes	no	no	no	no	no	yes	no	no	no	no	no	yes	No	no	no	no
COL-19	COL-19_lib17635	Illumina	ERS14293694	PRJEB57971	II	E			LAM/ 4.3.3	WT	Amazon River	San Juan De Atacuary	151	2016-05-20	Male	2/3/1997	19.0582	Youth	Primary Medical Consultation	Unknown	Household 2-7 People	Unknown	It does not apply	Subsidized	No education		Cocama	Absent	No	No	Negative	S	yes	no	no	no	no	no	no	no	no	no	no	no	yes	No	no	no	no
COL-20	COL-20_lib17636	Illumina	ERS14293695	PRJEB57971	I	A			LAM/ 4.3.3	WT	Amazon River	Siete De Agosto	157	2016-05-10	Female	5/10/1982	33.5578	Adult	Primary Medical Consultation	Unknown	Household 8-14 People	Negative	It does not apply	Subsidized	No education		Ticuna	Absent	No	No	Negative	S	yes	no	yes	no	no	no	no	no	no	no	no	no	no	No	no	no	no
COL-21	COL-21_lib17637	Illumina	ERS14293696	PRJEB57971	I	A	G		LAM/ 4.3.3	WT	Amazon River	San Juan De Atacuary	159	2016-05-09	Male	7/2/2003	13.2019	Child	Primary Medical Consultation	Unknown	Household 8-14 People	Unknown	It does not apply	Subsidized	No education		Cocama	Present	No	No	Negative	S	yes	no	no	no	no	no	yes	no	no	no	no	no	yes	No	no	no	no
COL-22	COL-22_lib17638	Illumina	ERS14293697	PRJEB57971	I	A	G		LAM/ 4.3.3	WT	Amazon River	San Juan De Atacuary	160	2016-05-20	Male	2/12/1964	51.3895	Adult	Primary Medical Consultation	Unknown	Household 8-14 People	Unknown	It does not apply	Subsidized	Primary		Cocama	Present	No	No	Negative	S	yes	no	no	no	no	no	no	no	no	no	no	no	yes	No	no	no	no
COL-23	COL-23_lib18894	Illumina	ERS14293698	PRJEB57971	I	A	G		LAM/ 4.3.3	WT	Amazon River	Siete De Agosto	161	2016-05-02	Male	14/3/2012	4.11225	Child	Primary Medical Consultation	Unknown	Household 8-14 People	Unknown	It does not apply	Subsidized	Primary		Cocama	Present	No	yes	Positive	S	yes	no	yes	no	no	no	yes	yes	no	no	no	no	yes	No	no	no	no
COL-24	COL-24_lib17640	Illumina	ERS14293699	PRJEB57971	I	D			LAM/ 4.3.3	WT	Amazon River	Siete De Agosto	170	2016-05-26	Female	12/3/2011	5.12799	Child	Primary Medical Consultation	Unknown	Household 8-14 People	Negative	It does not apply	Uncovered	Primary		Cocama	Absent	No	No	Negative	S	yes	no	no	no	no	no	yes	no	no	no	no	no	yes	No	no	no	no
COL-25	COL-25_lib17641	Illumina	ERS14293700	PRJEB57971	I	A	G		LAM/ 4.3.3	WT	Amazon River	Siete De Agosto	172	2016-04-29	Male	24/8/2012	3.67146	Child	Primary Medical Consultation	Unknown	Household 8-14 People	Negative	It does not apply	Uncovered	Primary		Cocama	Absent	No	No	Negative	S	yes	no	no	no	no	no	yes	no	no	no	no	no	yes	No	no	no	no
COL-26	COL-26_lib17642	Illumina	ERS14293701	PRJEB57971	I	A	G		LAM/ 4.3.3	WT	Loretoyaco River	Puerto Nariño	176	2016-04-29	Female	27/9/1997	18.4695	Youth	Contact Tracing	COL-1	Household 2-7 People	Unknown	Negative	Uncovered	Primary	Incomplete	Cocama	Present	No	No	Negative	S	yes	no	no	no	no	no	no	no	no	no	no	no	yes	No	no	no	no
COL-27	COL-27_lib17643	Illumina	ERS14293702	PRJEB57971	II	E			LAM/ 4.3.3	WT	Loretoyaco River	Ticoya	193	2016-05-03	Female	24/11/1993	22.3847	Youth	Primary Medical Consultation	COL-8	Household 2-7 People	Positive	It does not apply	Subsidized	No education		Cocama	Present	No	No	Negative	S	yes	no	no	no	no	no	no	no	no	no	no	no	yes	No	no	no	no
COL-28	COL-28_lib17652	Illumina	ERS14293703	PRJEB57971	I	B			LAM/ 4.3.3	WT	Loretoyaco River	Ticoya	194	2016-05-20	Male	29/12/1988	27.3402	Adult	Contact Tracing	COL-8	Household 2-7 People	Negative	Positive	Subsidized	Primary	Incomplete	Cocama	Present	No	No	Negative	S	yes	yes	no	no	no	no	no	no	no	no	no	no	yes	No	yes	yes	no
COL-29	COL-29_lib17653	Illumina	ERS14293704	PRJEB57971	II	E			LAM/ 4.3.3	WT	Loretoyaco River	Ticoya	195	2016-05-22	Female	12/5/1956	59.9206	Old Adult	Contact Tracing	COL-8	Household 2-7 People	Positive	Positive	Subsidized	Primary		Cocama	Absent	No	No	Negative	S	yes	no	no	no	no	no	no	no	no	no	no	no	yes	No	no	no	yes
COL-30	COL-30_lib17654	Illumina	ERS14293705	PRJEB57971	I	A			LAM/ 4.3.3	WT	Loretoyaco River	Puerto Nariño	196	2016-05-22	Male	22/11/1982	33.3881	Adult	Contact Tracing	COL-4	Household 2-7 People	Unknown	Negative	Employer-based	Primary		Non Indigenous	Present	No	No	Negative	S	yes	no	yes	no	no	no	no	no	no	no	no	no	no	Arterial Hypertension , Rhinitis	yes	yes	no
COL-31	COL-31_lib16943	Illumina	ERS14293706	PRJEB57971	I	A			LAM/ 4.3.3	WT	Loretoyaco River	Puerto Nariño	200	2016-05-09	Male	16/11/1964	51.3895	Adult	Primary Medical Consultation	COL-6	Household 8-14 People	Positive	It does not apply	Subsidized	Primary	Incomplete	Ticuna	Present	No	No	Negative	S	yes	no	no	no	no	no	no	no	no	no	no	no	yes	No	yes	yes	no
COL-32	COL-32_lib17655	Illumina	ERS14293707	PRJEB57971	II	E			LAM/ 4.3.3	WT	Loretoyaco River	Puerto Nariño	202	2016-05-16	Male	2/5/2002	13.9329	Child	Primary Medical Consultation	COL-6	Household 8-14 People	Unknown	It does not apply	Subsidized	Primary	Incomplete	Ticuna	Present	No	No	Negative	S	yes	no	no	no	no	no	no	no	no	no	no	no	yes	Chronic Maxillary Sinusitis	no	no	no
COL-33	COL-33_lib17656	Illumina	ERS14293708	PRJEB57971	I	A			LAM/ 4.3.3	WT	Amazon River	Tres Esquinas De Boyahuazu	207	2016-06-27	Female	20/4/1942	74.1684	Old Adult	Primary Medical Consultation	Unknown	Household 2-7 People	Positive	It does not apply	Subsidized	Primary		Cocama	Absent	No	No	Negative	S	yes	no	no	no	no	no	no	no	no	no	no	no	yes	No	no	no	no
COL-34	COL-34_lib17657	Illumina	ERS14293709	PRJEB57971	I	C			LAM/ 4.3.3	WT	Loretoyaco River	Puerto Nariño	213	2016-06-03	Male	10/11/2000	15.4086	Child	Contact Tracing	COL-5	Household 8-14 People	Unknown	Negative	Subsidized	Primary	Incomplete	Ticuna	Absent	No	No	Negative	S	yes	no	no	no	no	no	no	no	no	no	no	no	yes	No	no	no	yes
COL-35	COL-35_lib17658	Illumina	ERS14293710	PRJEB57971	I	A	F	F1	LAM/ 4.3.3	WT	Amazon River	Tres Esquinas De Boyahuazu	219	2016-05-20	Male	26/12/2011	4.35044	Child	Primary Medical Consultation	Unknown	Household 2-7 People	Negative	It does not apply	Subsidized	Primary		Cocama	Present	No	No	Negative	S	yes	no	yes	no	no	no	yes	no	no	no	no	no	yes	No	no	no	no
COL-36	COL-36_lib16944	Illumina	ERS14293711	PRJEB57971	II	E			LAM/ 4.3.3	WT	Amazon River	Tres Esquinas De Boyahuazu	251	2016-06-01	Male	8/11/2003	12.4846	Child	Primary Medical Consultation	Unknown	Household 8-14 People	Negative	It does not apply	Subsidized	No education		Cocama	Absent	No	No	Negative	S	yes	no	no	no	no	no	yes	no	no	no	no	no	yes	No	no	no	no
COL-37	COL-37_lib17659	Illumina	ERS14293712	PRJEB57971	I	A	G		LAM/ 4.3.3	WT	Amazon River	Tres Esquinas De Boyahuazu	252	2016-05-20	Male	19/8/2012	3.70431	Child	Primary Medical Consultation	Unknown	Household 2-7 People	Negative	It does not apply	Subsidized	Primary		Cocama	Absent	No	yes	Negative	S	yes	no	yes	no	no	no	yes	no	no	no	no	no	yes	No	no	no	no
COL-38	COL-38_lib17660	Illumina	ERS14293713	PRJEB57971	I	A	G		LAM/ 4.3.3	WT	Amazon River	Tres Esquinas De Boyahuazu	257	2016-05-06	Male	2/6/2007	8.91718	Child	Contact Tracing	COL-37	Household 2-7 People	Positive	Unknown	Subsidized	No education		Cocama	Absent	No	yes	Negative	S	yes	no	yes	no	no	no	yes	no	no	no	no	no	yes	No	no	no	no
COL-39	COL-39_lib17661	Illumina	ERS14293714	PRJEB57971	I	B			LAM/ 4.3.3	WT	Amazon River	Tres Esquinas De Boyahuazu	259	2016-06-01	Male	17/5/1994	21.9603	Youth	Primary Medical Consultation	Unknown	Household 2-7 People	Positive	It does not apply	Employer-based	Primary	Incomplete	Ticuna	Present	No	No	Negative	S	yes	no	no	no	no	no	no	no	no	no	no	no	no	No	no	no	no
COL-40	COL-40_lib17662	Illumina	ERS14293715	PRJEB57971	I	A			LAM/ 4.3.3	WT	Amazon River	San José De Naranjales	266	2016-06-21	Female	24/5/2002	13.9466	Child	Contact Tracing	COL-41	Household 8-14 People	Unknown	Indeterminate	Subsidized	No education		Cocama	Present	No	No	Negative	S	yes	no	yes	no	no	no	no	no	no	no	no	no	yes	No	no	no	no
COL-41	COL-41_lib17663	Illumina	ERS14293716	PRJEB57971	I	A			LAM/ 4.3.3	WT	Amazon River	San José De Naranjales	269	2016-05-22	Male	3/3/2011	5.1718	Child	Primary Medical Consultation	Unknown	Household 8-14 People	Negative	It does not apply	Subsidized	Primary		Cocama	Absent	No	No	Negative	S	yes	no	yes	no	no	no	yes	no	no	no	no	no	yes	No	no	no	no
COL-42	COL-42_lib19311	Illumina	ERS14293717	PRJEB57971	I	C			LAM/ 4.3.3	WT	Amazon River	San José De Naranjales	277	2016-06-01	Male	2/3/2011	5.17454	Child	Primary Medical Consultation	Unknown	Household 2-7 People	Negative	It does not apply	Subsidized	Primary		Cocama	Present	No	No	Negative	S	yes	no	yes	no	no	no	yes	no	no	no	no	no	yes	No	no	no	no
COL-43	COL-43_lib17665	Illumina	ERS14293718	PRJEB57971	II	E			LAM/ 4.3.3	WT	Amazon River	San José De Naranjales	286	2016-06-20	Male	2/10/2008	7.58385	Child	Primary Medical Consultation	Unknown	Household 2-7 People	Negative	It does not apply	Subsidized	No education		Ticuna	Present	No	No	Negative	S	yes	no	no	no	no	no	yes	no	no	no	no	no	yes	No	no	no	no
COL-44	COL-44_lib17666	Illumina	ERS14293719	PRJEB57971	I	A			LAM/ 4.3.3	WT	Amazon River	Valencia	294	2016-05-26	Female	10/3/2013	3.15674	Child	Primary Medical Consultation	Unknown	Household 8-14 People	Negative	It does not apply	Subsidized	Primary		Cocama	Present	No	No	Negative	S	yes	no	yes	no	no	no	yes	no	no	no	no	no	yes	No	no	no	no
COL-45	COL-45_lib16945	Illumina	ERS14293720	PRJEB57971	III				LAM/ 4.3.3	WT	Amazon River	Valencia	302	2016-06-21	Male	13/4/2007	9.06229	Child	Primary Medical Consultation	Unknown	Household 8-14 People	Negative	It does not apply	Subsidized	No education		Ticuna	Present	No	yes	Negative	S	yes	no	no	no	no	no	yes	no	no	no	no	no	yes	No	no	no	no
COL-46	COL-46_lib17667	Illumina	ERS14293721	PRJEB57971	I	A	G		LAM/ 4.3.3	WT	Loretoyaco River	Ticoya	326	2016-07-28	Female	22/11/1983	32.386	Adult	Contact Tracing	COL-10	Household 2-7 People	Negative	Positive	Subsidized	Primary	Incomplete	Non Indigenous	Present	No	No	Positive	S	yes	no	no	no	no	no	no	no	no	no	no	no	yes	No	no	yes	no
COL-47	COL-47_lib17668	Illumina	ERS14293722	PRJEB57971	I	A	F	F2	LAM/ 4.3.3	WT	Amazon River	Puerto Esperanza	336	2016-06-25	Male	21/9/2008	7.62218	Child	Primary Medical Consultation	Unknown	Household 8-14 People	Negative	It does not apply	Subsidized	No education		Ticuna	Absent	No	No	Negative	S	yes	no	no	no	no	no	yes	no	no	no	no	no	yes	No	no	no	no
COL-48	COL-48_lib17669	Illumina	ERS14293723	PRJEB57971	I	A			LAM/ 4.3.3	WT	Amazon River	Puerto Esperanza	344	2016-08-19	Male	7/10/1962	53.5825	Adult	Primary Medical Consultation	Unknown	Household 2-7 People	Positive	It does not apply	Subsidized	No education		Ticuna	Present	yes	No	Positive	S	yes	no	yes	yes	yes	no	no	no	no	no	no	no	yes	No	no	yes	no
COL-49	COL-49_lib17670	Illumina	ERS14293724	PRJEB57971	II	E			LAM/ 4.3.3	WT	Amazon River	Puerto Esperanza	346	2016-06-05	Male	11/6/2014	1.90554	Child	Primary Medical Consultation	Unknown	Household 2-7 People	Negative	It does not apply	Subsidized	Primary		Ticuna	Absent	No	No	Negative	S	yes	no	no	no	no	no	yes	no	no	no	no	no	yes	No	no	no	no
COL-50	COL-50_lib17671	Illumina	ERS14293725	PRJEB57971	II	E			LAM/ 4.3.3	WT	Loretoyaco River	San Pedro De Tipisca	372	2016-05-26	Male	7/8/1991	24.7639	Youth	Primary Medical Consultation	Unknown	Household 2-7 People	Positive	It does not apply	Subsidized	No education		Cocama	Present	No	No	Negative	S	yes	no	no	no	no	no	no	no	no	no	no	no	yes	No	no	yes	no
COL-51	COL-51_lib17672	Illumina	ERS14293726	PRJEB57971	I	A	E		LAM/ 4.3.3	WT	Loretoyaco River	San Pedro De Tipisca	381	2016-06-04	Male	10/10/1963	52.5859	Adult	Primary Medical Consultation	Unknown	Household 2-7 People	Positive	It does not apply	Subsidized	No education		Ticuna	Present	No	No	Negative	S	yes	no	no	no	no	no	no	yes	no	no	no	yes	yes	No	no	no	no
COL-52	COL-52_lib17673	Illumina	ERS14293727	PRJEB57971	IV				Haarlem/4.1.2.1	WT	Loretoyaco River	San Pedro De Tipisca	392	2016-06-05	Male	21/11/2010	5.47296	Child	Primary Medical Consultation	Unknown	Household 8-14 People	Negative	It does not apply	Subsidized	Primary		Ticuna	Absent	No	yes	Negative	S	yes	no	yes	no	no	no	yes	no	no	no	no	no	yes	No	no	no	no
COL-53	COL-53_lib17674	Illumina	ERS14293728	PRJEB57971	III				LAM/ 4.3.3	WT	Loretoyaco River	Puerto Rico	416	2016-06-01	Female	8/7/1964	51.8522	Adult	Primary Medical Consultation	Unknown	Household 2-7 People	Negative	It does not apply	Subsidized	No education		Ticuna	Present	No	No	Negative	S	yes	no	yes	no	no	no	no	no	no	no	no	no	yes	No	no	no	no
COL-54	COL-54_lib17675	Illumina	ERS14293729	PRJEB57971	I	A			LAM/ 4.3.3	WT	Loretoyaco River	Doce De Octubre	426	2016-06-04	Male	8/3/1975	41.1882	Adult	Primary Medical Consultation	Unknown	Household 8-14 People	Positive	It does not apply	Subsidized	No education		Ticuna	Present	No	No	Negative	S	yes	no	no	no	no	no	no	no	no	no	no	no	yes	No	no	yes	no
COL-55	COL-55_lib17676	Illumina	ERS14293730	PRJEB57971	I	B			LAM/ 4.3.3	WT	Loretoyaco River	Doce De Octubre	434	2016-06-04	Female	31/7/2012	3.78371	Child	Primary Medical Consultation	Unknown	Household 8-14 People	Negative	It does not apply	Subsidized	Primary		Ticuna	Absent	No	No	Negative	S	yes	no	no	no	no	no	yes	no	no	no	no	yes	yes	No	no	no	no
COL-56	COL-56_lib17677	Illumina	ERS14293731	PRJEB57971	I	C			LAM/ 4.3.3	WT	Loretoyaco River	Doce De Octubre	446	2016-08-19	Male	15/7/1988	27.833	Adult	Primary Medical Consultation	Unknown	Household 2-7 People	Positive	It does not apply	Subsidized	Primary	Incomplete	Ticuna	Present	No	yes	Negative	S	yes	no	no	no	no	no	no	no	no	no	no	no	yes	No	yes	yes	no
COL-57	COL-57_lib17678	Illumina	ERS14293732	PRJEB57971	I	A			LAM/ 4.3.3	WT	Loretoyaco River	Puerto Rico	458	2016-06-03	Female	9/2/1975	41.2594	Adult	Primary Medical Consultation	Unknown	Household 2-7 People	Negative	It does not apply	Subsidized	Primary		Ticuna	Present	No	No	Negative	S	yes	no	yes	no	no	no	no	no	yes	no	no	no	no	No	no	no	no
COL-58	COL-58_lib17679	Illumina	ERS14293733	PRJEB57971	I	A			LAM/ 4.3.3	WT	Loretoyaco River	Puerto Rico	462	2016-06-21	Female	12/2/1941	75.2526	Old Adult	Primary Medical Consultation	Unknown	Household 2-7 People	Positive	It does not apply	Subsidized	Primary		Ticuna	Absent	No	No	Negative	S	yes	no	no	no	no	no	no	no	no	no	no	no	yes	No	no	no	no
COL-59	COL-59_lib17680	Illumina	ERS14293734	PRJEB57971	I	A	G		LAM/ 4.3.3	WT	Loretoyaco River	Doce De Octubre	497	2016-08-16	Female	19/4/2006	10.0698	Child	Primary Medical Consultation	Unknown	Household 2-7 People	Negative	It does not apply	Subsidized	No education		Cocama	Present	No	No	Positive	S	yes	no	no	no	no	no	yes	no	no	no	no	no	yes	No	no	no	no
COL-60	COL-60_lib17681	Illumina	ERS14293735	PRJEB57971	II	E			LAM/ 4.3.3	WT	Loretoyaco River	Santa Teresita	520	2016-08-16	Male	22/8/1965	50.7379	Adult	Primary Medical Consultation	Unknown	Household 8-14 People	Positive	It does not apply	Subsidized	No education		Ticuna	Present	No	No	Positive	S	yes	no	no	no	no	no	no	no	no	no	no	no	yes	No	no	no	no
COL-61	COL-61_lib17682	Illumina	ERS14293736	PRJEB57971	II	E			LAM/ 4.3.3	WT	Loretoyaco River	San Juan Del Socó	532	2016-06-27	Male	24/9/1954	61.6537	Old Adult	Primary Medical Consultation	Unknown	Household 2-7 People	Positive	It does not apply	Subsidized	No education		Ticuna	Present	unknown	yes	Positive	S	yes	no	no	no	no	no	no	yes	no	no	no	no	yes	No	no	no	no
COL-62	COL-62_lib17683	Illumina	ERS14293737	PRJEB57971	I	A			LAM/ 4.3.3	WT	Loretoyaco River	San Juan Del Socó	558	2016-06-27	Female	31/5/1959	56.9747	Adult	Primary Medical Consultation	Unknown	Household 2-7 People	Negative	It does not apply	Subsidized	No education		Ticuna	Present	yes	No	Negative	S	yes	no	yes	yes	yes	no	no	no	no	no	no	no	no	No	no	no	no
COL-63	COL-63_lib17684	Illumina	ERS14293738	PRJEB57971	II	E			LAM/ 4.3.3	WT	Loretoyaco River	Puerto Nariño	565	2016-08-19	Female	4/11/2009	6.37919	Child	Primary Medical Consultation	COL-6	Household 2-7 People	Negative	It does not apply	Subsidized	No education		Ticuna	Present	No	No	Positive	S	yes	no	no	no	no	no	yes	no	no	no	no	no	yes	No	no	no	no
COL-64	COL-64_lib17685	Illumina	ERS14293739	PRJEB57971	I	A			LAM/ 4.3.3	WT	Loretoyaco River	San Francisco	576	2016-05-25	Male	4/10/1976	39.6386	Adult	Primary Medical Consultation	Unknown	Household 2-7 People	Positive	It does not apply	Subsidized	Primary	Incomplete	Ticuna	Unknown	No	No	Negative	S	yes	no	no	yes	no	no	no	no	no	no	yes	no	yes	No	no	no	no
COL-65	COL-65_lib17686	Illumina	ERS14293740	PRJEB57971	I	A			LAM/ 4.3.3	WT	Loretoyaco River	San Francisco	583	2016-08-16	Male	21/11/2007	8.50924	Child	Primary Medical Consultation	Unknown	Household 8-14 People	Negative	It does not apply	Subsidized	No education		Ticuna	Absent	No	No	Positive	S	yes	no	no	no	no	no	yes	no	no	no	no	no	yes	No	no	no	no
COL-66	COL-66_lib17687	Illumina	ERS14293741	PRJEB57971	I	A			LAM/ 4.3.3	WT	Loretoyaco River	San Francisco	590	2016-07-30	Male	2/5/1942	74.0643	Old Adult	Primary Medical Consultation	Unknown	Household 2-7 People	Negative	It does not apply	Subsidized	No education		Ticuna	Present	No	No	Positive	S	yes	no	no	no	no	no	yes	no	no	no	no	no	yes	No	no	no	no
COL-67	COL-67_lib17688	Illumina	ERS14293742	PRJEB57971	I	A			LAM/ 4.3.3	WT	Loretoyaco River	San Francisco	604	2016-06-06	Male	24/6/1962	53.9192	Adult	Primary Medical Consultation	Unknown	Household 2-7 People	Positive	It does not apply	Subsidized	No education		Ticuna	Present	No	No	Negative	S	yes	no	no	no	no	no	no	no	no	no	no	no	yes	No	no	no	no
COL-68	COL-68_lib17689	Illumina	ERS14293743	PRJEB57971	I	A	G		LAM/ 4.3.3	WT	Loretoyaco River	San Francisco	610	2016-06-21	Male	16/4/2012	4.10678	Child	Primary Medical Consultation	Unknown	Household 8-14 People	Negative	It does not apply	Subsidized	Primary		Ticuna	Absent	No	No	Negative	S	yes	no	no	no	no	no	yes	no	no	no	no	no	yes	No	no	no	no
COL-69	COL-69_lib17690	Illumina	ERS14293744	PRJEB57971	I	A			LAM/ 4.3.3	WT	Loretoyaco River	San Francisco	633	2016-08-16	Female	4/4/1934	82.1437	Old Adult	Primary Medical Consultation	Unknown	Household 8-14 People	Positive	It does not apply	Subsidized	Primary		Ticuna	Absent	No	No	Positive	S	yes	no	no	no	no	no	no	no	no	no	no	no	yes	No	no	no	no
COL-70	COL-70_lib17691	Illumina	ERS14293745	PRJEB57971	I	A			LAM/ 4.3.3	WT	Loretoyaco River	San Francisco	641	2016-06-29	Male	12/10/1996	19.6167	Youth	Contact Tracing	COL-65	Household 8-14 People	Negative	Unknown	Subsidized	Primary	Incomplete	Ticuna	Present	No	No	Negative	S	yes	no	no	no	no	no	no	no	no	no	no	no	yes	No	no	yes	no
COL-71	COL-71_lib17692	Illumina	ERS14293746	PRJEB57971	I	A	G		LAM/ 4.3.3	WT	Loretoyaco River	San Francisco	642	2016-08-09	Male	20/9/2001	14.6776	Child	Contact Tracing	COL-65	Household 8-14 People	Unknown	NEGATIVO	Subsidized	Primary	Incomplete	Ticuna	Present	No	No	Positive	S	yes	no	no	no	no	no	no	no	no	no	no	no	yes	No	no	yes	no
COL-72	COL-72_lib17693	Illumina	ERS14293747	PRJEB57971	III				LAM/ 4.3.3	WT	Amazon River	Amacayacu	743	2016-08-19	Male	16/3/1969	47.2361	Adult	Primary Medical Consultation	Unknown	Household 8-14 People	Positive	It does not apply	Subsidized	No education		Ticuna	Present	No	yes	Positive	S	yes	no	no	yes	no	no	no	no	yes	yes	yes	yes	yes	No	yes	yes	no
COL-73	COL-73_lib19312	Illumina	ERS14293748	PRJEB57971	I	A	G		LAM/ 4.3.3	WT	Loretoyaco River	San Francisco	764	2016-07-29	Female	31/12/1983	32.4435	Adult	Primary Medical Consultation	Unknown	Household 2-7 People	Positive	It does not apply	Uncovered	Primary		Ticuna	Present	No	yes	Positive	S	yes	no	yes	no	no	no	no	no	no	no	no	yes	no	No	no	no	no
COL-74	COL-74_lib17695	Illumina	ERS14293749	PRJEB57971	No clustesred				LAM/ 4.3.3	rpoB (Ser431Thr ); katG (Ser315Thr; pncA ( His82Asp); embB ( Met306lle) and rpsL (Lys88Thr)	Loretoyaco River	San Juan Del Socó	882	2016-06-15	Male	1/1/2002	14.3819	Child	Contact Tracing	COL-61	Household 2-7 People	Positive	Positive	Subsidized	Primary	Incomplete	Ticuna	Absent	unknown	No	Positive	R	yes	no	yes	no	no	no	no	no	no	no	no	no	yes	No	no	no	no
COL-2	Outbreak_Reference Genome M. tuberculosis	PacBio	ERA19031212	PRJEB57950
Clusters were defined based on a pairwise SNP distance 5 ≤ SNP. LAM (Latin-American Mediterranean), COL (Colombia); GDS (genotypic drug susceptibility testing),
[truncated: 24 more columns]
