# Supplementary material for: Transmission Dynamics of a Mycobacterium tuberculosis Complex Outbreak in an Indigenous Population in the Colombian Amazon Region
Source: Microbiol Spectr. 2023 May 24;11(3):e05013-22. doi: 10.1128/spectrum.05013-22 (PMC10269451; doi:10.1128/spectrum.05013-22)
Supplement: Supplemental file 3 — Table S3. Download spectrum.05013-22-s0003.xlsx, XLSX file, 0.02 MB [file spectrum.05013-22-s0003.xlsx]

## Sheet: TABLE S3
TABLE S3 Frequencies of outbreak specific SNPs and putative mixed infections
SNP#	SNP 1_ Rv1194c	SNP 2_PPE65	SNP 3_PPE60	SNP 4_PPE60	SNP 5_Rv1945	SNP 6_glyA2	SNP 7_iniC	SNP 8_pitA	SNP 9_atsD	SNP 10_Rv0862c	SNP 11_sucC	SNP 12_trcR	SNP 13_narG	SNP 14_cyp130	SNP 15_Rv1985c	SNP 16_Rv3093c
Genome Pos.	1337784	4061132	3895400	3895403	2196969	78383	413981	637055	758066	960798	1062381	1158574	1290447	1403781	2229203	3461997
ClutserNo_node_ID	Clutser I, Node G specific SNPs					Clutser II specific SNPs
Cluster I_Node A_COL-1	0	0	0	0	0	1.02041	0.892857	0	2.3166	2.06186	3.9604	1.81818	0.892857	0	1.52672	2.8
Cluster I_Node A_COL-2	0	0	0	0	0	3.64964	4.04624	2	4.12371	0	3.62319	2.72109	3.43137	4.19162	0	3.9548
Cluster I_Node A_COL-4	0	0	0	0	0	15.3203	14.1791	14.3243	12.1019	16.2088	11.7083	14.1732	13.8889	14.5	15.6187	9.85577
Cluster I_Node A_COL-8	0	0	0	0	0	0	0	0	0	0	0	0	0	0	0	0
Cluster I_Node A_COL-9	0	0	0	0	0	0	0	0	0	0	0	0	0	0	0	0
Cluster I_Node A_COL-10	0	0	0	0	0	0	0	0	3.0303	0	5	0	0	0	0	3.125
Cluster I_Node A_COL-12	0	0	0	0	0	0	0	0	0	0	0	0	0	0	0	0
Cluster I_Node A_COL-15	0	0	0	0	0	0	0	0	0	0	0	0	0	0	0	0
Cluster I_Node A_COL-18	0	0	13	13.0841	11.4754	0	0	0	0	0	0	0	0	0	0	0
Cluster I_Node A_COL-20	0	0	0	0	0	0	0	0	2.10526	0	0	0	4.30108	2.10526	0	0
Cluster I_Node A_COL-30	11.1111	13.986	8.92857	9.83607	7.47664	3.8961	2.0202	3.65854	3.22581	7.33945	0	8	3.14961	6.31579	7.14286	4.7619
Cluster I_Node A_COL-31	23.4899	20.2073	20.6522	19.3548	12.8079	0	0	0	0	0	0	0	0	0	0	0
Cluster I_Node A_COL-33	3.53535	1.53061	0	0	1.85185	2.42424	1.21951	4.08163	1.35747	3.20513	5.76923	1.53846	3.11111	3.05344	2.91262	1.29032
Cluster I_Node A_COL-40	0	0	0	0	0	0	0	0	0	0	0	0	0	0	0	0
Cluster I_Node A_COL-41	8.33333	8.43373	5.71429	5.50459	1.80723	0	0	0	0	0	0	0	0	0	0	0
Cluster I_Node A_COL-44	0	0	0	0	0	7.38255	10	4.34783	4.26829	6.77966	5.26316	4.5977	7.65766	8	9.15493	3.68098
Cluster I_Node A_COL-48	6.57895	1.9802	0	0	5.43478	0	0	0	0	0	0	0	0	0	0	0
Cluster I_Node A_COL-54	0	0	0	0	0	0	0	0	0	0	0	0	0	0	0	0
Cluster I_Node A_COL-57	3.1746	0	0	0	0	0	0	0	0	0	0	0	0	0	0	0
Cluster I_Node A_COL-58	18.4211	17.4757	11.8644	10.1449	13.6842	0	0	0	0	0	0	0	0	0	0	0
Cluster I_Node A_COL-62	0	0	16.6667	15.5844	8.10811	0	0	0	0	0	0	0	0	0	0	0
Cluster I_Node A_COL-64	0	0	0	0	0	0	0	6.81818	0	6.89655	0	98.4848	DEL	4.28571	2.35294	0
Cluster I_Node A_COL-65	0	0	0	0	0	0	0	0	0	0	0	0	0	0	0	0
Cluster I_Node A_COL-66	0	0	0	0	0	12.1212	7.54717	11.5942	8.43373	3.1746	8.06452	7.69231	9.43396	6.74157	7.89474	9.58904
Cluster I_Node A_COL-67	43.4211	DEL	33.3333	35.7143	25	0	0	0	0	0	0	0	0	0	0	0
Cluster I_Node A_COL-69	12.3596	18.75	7.27273	11.6667	4.05405	6.32911	7.05882	4.10959	0	2	0	2.89855	4.31034	5.35714	3.1746	3.7594
Cluster I_Node A_COL-70	0	0	0	0	0	0	0	0	0	5.66038	0	0	2.66667	0	3.38983	6.84932
Cluster I_Node B_COL-28	0	0	0	0	0	0	0	0	0.689655	0	0	0	DEL	0	0	0
Cluster I_Node B_COL-39	7.40741	2.91971	4.44444	4.49438	1.2987	0	0	0	0	0	0	0	0	0	0	0
Cluster I_Node B_COL-55	0	0	0	0	0	0	0	0	0	0	0	0	0	0	0	0
Cluster I_Node C_COL-34	8.16327	13.0682	3.93701	3.84615	6.11111	0	0	0	0	0	0	0	0	0	0	0
Cluster I_Node C_COL-42	21.7391	16	13.0435	15.7895	17.3913	0	0	0	0	0	0	0	0	0	0	0
Cluster I_Node C_COL-56	16.6667	13.5922	11.3636	10.8696	6.59341	0	0	0	0	0	0	0	0	0	0	0
Cluster I_Node D_COL-24	0	0	0	0	0	0	0	0	0	0	0	0	0	0	0	0
Cluster I_Node E_COL-51	55.6962	56.8966	29.2683	27.6596	24.5902	0	0	2.1978	0	0	0	0	0	1.9802	0	0
Cluster I_Node F_COL-35	62.6016	59.4595	55.2239	53.4247	36.5079	0	0	0	0	0	0	0	0	0	0	0
Cluster I_Node F_COL-47	57.4468	53.9474	58.9744	54.7619	35.0877	0	0	0	0	0	0	0	0	0	0	0
Cluster I_Node G_COL-21	99.1453	100	100	100	100	0	0	2.15827	0	0	0	0	0	0	0	0
Cluster I_Node G_COL-22	100	100	97.6744	100	100	0	0	0	0	0	0	0	0	0	0	0
Cluster I_Node G_COL-23	100	100	100	100	100	0	0	0	0	0	0	0	0	0	0	0
Cluster I_Node G_COL-25	100	100	97.9167	100	98.1481	0	0	0	0	0	0	0	0	0	0	0
Cluster I_Node G_COL-26	98.6111	100	100	100	100	0	0	0	0	0	0	0	0	0	0	0
Cluster I_Node G_COL-37	100	100	100	100	100	0	0	0	0	0	0	0	0	0	0	0
Cluster I_Node G_COL-38	94.709	89.5522	87.2093	87.7778	86.7188	1.16279	1.02564	0	1.96078	1.52284	0	1.52672	1.74825	1.72414	1.5625	2.03046
Cluster I_Node G_COL-46	100	100	100	100	100	0	0	0	0	0	0	0	0	0	0	0
Cluster I_Node G_COL-59	100	100	100	100	100	0	0	0	0	0	0	0	0	0	0	0
Cluster I_Node G_COL-68	100	100	100	100	100	0	0	0	0	0	0	0	0	0	0	0
Cluster I_Node G_COL-71	98.2456	100	100	100	100	0	0	0	0	0	0	0	0	0	0	0
Cluster I_Node G_COL-73	81.7073	80.2326	76.1905	75.9259	62.6866	0	0	0	0	0	0	0	0	0	0	0
Cluster II_ Node_COL-6	0	0	0	0	0	100	100	100	100	100	100	100	100	100	100	100
Cluster II_ Node_COL-7	0	0	0	0	0	100	100	100	100	98.8095	100	97.7778	100	100	100	100
Cluster II_ Node_COL-11	0	0	0	0	0	100	100	100	100	100	100	100	100	100	100	98.913
Cluster II_ Node_COL-13	0	0	0	0	0	100	100	100	100	100	100	97.7778	100	100	100	100
Cluster II_ Node_COL-14	0	0	0	0	0	100	100	100	100	100	100	100	100	100	100	100
Cluster II_ Node_COL-16	0	0	0	0	0	100	100	100	100	100	100	100	100	100	DEL	100
Cluster II_ Node_COL-17	0	0	0	0	0	100	100	100	100	100	100	100	100	100	100	100
Cluster II_ Node_COL-19	0	0	0	0	0	100	100	98.7654	100	100	100	98.5714	100	100	100	100
Cluster II_ Node_COL-27	0	0	0	0	0	70.5882	72.3684	71.875	63.1579	72.9412	69.0476	76.9231	71.134	63.0435	64.8649	71.4286
Cluster II_ Node_COL-29	0	0	0	0	0	100	100	100	99.5122	100	100	100	100	100	100	100
Cluster II_ Node_COL-32	0	0	0	0	0	100	100	100	100	100	100	100	100	100	100	100
Cluster II_ Node_COL-36	0	1.97368	0	0	0.913242	94.8529	96.4072	98.7578	97.6923	99.4709	97	98.5816	99.5708	99.3789	99.4505	98.1132
Cluster II_ Node_COL-43	0	0	0	0	0	100	100	100	100	100	100	100	98.8095	100	100	100
Cluster II_ Node_COL-49	0	0	0	0	0	100	100	100	100	100	100	100	100	100	100	100
Cluster II_ Node_COL-50	0	DEL	0	0	0	98.8636	100	100	100	100	98.5294	100	100	100	100	100
Cluster II_ Node_COL-60	0	0	0	0	0	100	100	100	100	100	100	100	100	100	100	100
Cluster II_ Node _COL-61	0	0	0	0	0	86.5672	82.1429	75.3846	76.3636	78.9474	76.1194	82.9787	68.75	72.2892	79.7297	81.25
Cluster II_ Node_COL-63	0	0	0	0	0	100	100	100	100	99.0099	100	98.4848	100	100	100	100
